# Supplementary material for: Evaluation of Efflux-Mediated Resistance and Biofilm formation in Virulent Pseudomonas aeruginosa Associated with Healthcare Infections
Source: Antibiotics (Basel). 2023 Mar 22;12(3):626. doi: 10.3390/antibiotics12030626 (PMC10044907; doi:10.3390/antibiotics12030626)
Supplement: Supplementary file 1 [file antibiotics-12-00626-s001.zip]

Archive with 1 entries (1 files):
- antibiotics-1797458-supplementary.pdf
